# Supplementary material for: Description of a new species of Aleuroclava Singh, 1931 (Hemiptera, Aleyrodidae) infesting Schima superba from China
Source: Zookeys. 2020 Nov 11;991:121–8. doi: 10.3897/zookeys.991.47725 (PMC7674393; doi:10.3897/zookeys.991.47725)
Supplement: XML Treatment for Aleuroclava [file zookeys.991.47725-treatment1.xml]

<!DOCTYPE tp:taxon-treatment
  PUBLIC "-//TaxonX//DTD Taxonomic Treatment Publishing DTD v0 20100105//EN" "tax-treatment-NSO.dtd">
<tp:taxon-treatment xmlns:tp="http://www.plazi.org/taxpub"><tp:treatment-meta><kwd-group><label>Taxon classification</label><kwd><named-content xmlns:xlink="http://www.w3.org/1999/xlink" content-type="kingdom">Animalia</named-content></kwd><kwd><named-content xmlns:xlink="http://www.w3.org/1999/xlink" content-type="order">Hemiptera</named-content></kwd><kwd><named-content xmlns:xlink="http://www.w3.org/1999/xlink" content-type="family">Aleyrodidae</named-content></kwd></kwd-group><mixed-citation publication-type="journal"><person-group><name><surname>Wang</surname><given-names>Ji-Rui</given-names></name><name><surname>Xu</surname><given-names>Zhi-Hong</given-names></name><name><surname>Zhou</surname><given-names>Guo-Xin</given-names></name></person-group><article-title>Description of a new species of <italic><tp:taxon-name><tp:taxon-name-part taxon-name-part-type="genus" reg="Aleuroclava">Aleuroclava</tp:taxon-name-part></tp:taxon-name></italic> Singh, 1931 (<tp:taxon-name><tp:taxon-name-part taxon-name-part-type="order">Hemiptera</tp:taxon-name-part></tp:taxon-name>, <tp:taxon-name><tp:taxon-name-part taxon-name-part-type="family">Aleyrodidae</tp:taxon-name-part></tp:taxon-name>) infesting <italic><tp:taxon-name><tp:taxon-name-part taxon-name-part-type="genus" reg="Schima">Schima</tp:taxon-name-part> <tp:taxon-name-part taxon-name-part-type="species" reg="superba">superba</tp:taxon-name-part></tp:taxon-name></italic> from China</article-title><source>Zookeys</source><day>11</day><month>11</month><year>2020</year><volume>991</volume><fpage>121</fpage><lpage>128</lpage><pub-id pub-id-type="doi">10.3897/zookeys.991.47725</pub-id></mixed-citation></tp:treatment-meta><tp:nomenclature><tp:taxon-name><object-id xmlns:xlink="http://www.w3.org/1999/xlink" content-type="arpha" xlink:type="simple">58CF53A1-471E-576A-B53E-46F60A0EA5BC</object-id>
            <tp:taxon-name-part taxon-name-part-type="genus" reg="Aleuroclava">Aleuroclava</tp:taxon-name-part>
          </tp:taxon-name><tp:taxon-authority>Singh</tp:taxon-authority></tp:nomenclature><tp:treatment-sec sec-type="diagnosis" id="SECID0EDGAC"><title>Diagnosis.</title><p>Puparia small in size, elliptical or subelliptical. Margin with one row of teeth. Submarginal area not separated from dorsal disc, with papillae-like markings in some species, dorsum generally with tubercles. Thoracic tracheal folds and pores not discernible; caudal furrow and pore distinct. <tp:taxon-name><tp:taxon-name-part taxon-name-part-type="genus" reg="Vasiform">Vasiform</tp:taxon-name-part> <tp:taxon-name-part taxon-name-part-type="species" reg="orifice">orifice</tp:taxon-name-part></tp:taxon-name> generally notched posteriorly; operculum cordate, nearly filling <tp:taxon-name><tp:taxon-name-part taxon-name-part-type="genus" reg="Vasiform"/><tp:taxon-name-part taxon-name-part-type="species" reg="orifice">orifice</tp:taxon-name-part></tp:taxon-name>; lingual hidden.</p><fig id="F1" position="float" orientation="portrait"><object-id xmlns:xlink="http://www.w3.org/1999/xlink" content-type="doi" xlink:type="simple">10.3897/zookeys.991.47725.figures1-2</object-id><object-id xmlns:xlink="http://www.w3.org/1999/xlink" content-type="arpha" xlink:type="simple">92F5938E-9FCF-54E0-9003-06841DB10D60</object-id><label>Figures 1–2.</label><caption><p>Leaves of host plant <italic><tp:taxon-name><tp:taxon-name-part taxon-name-part-type="genus" reg="Schima">Schima</tp:taxon-name-part> <tp:taxon-name-part taxon-name-part-type="species" reg="superba">superba</tp:taxon-name-part></tp:taxon-name></italic> infested by <italic><tp:taxon-name><tp:taxon-name-part taxon-name-part-type="genus" reg="Aleuroclava">A.</tp:taxon-name-part> <tp:taxon-name-part taxon-name-part-type="species" reg="schimae">schimae</tp:taxon-name-part></tp:taxon-name></italic> sp. nov.</p></caption><graphic xmlns:xlink="http://www.w3.org/1999/xlink" xlink:href="zookeys-991-121-g001.jpg" position="float" orientation="portrait" xlink:type="simple" id="oo_474325.jpg"><uri content-type="original_file" xlink:type="simple">https://binary.pensoft.net/fig/474325</uri></graphic></fig></tp:treatment-sec></tp:taxon-treatment>
