# Supplementary material for: Description of a new species of Aleuroclava Singh, 1931 (Hemiptera, Aleyrodidae) infesting Schima superba from China
Source: Zookeys. 2020 Nov 11;991:121–8. doi: 10.3897/zookeys.991.47725 (PMC7674393; doi:10.3897/zookeys.991.47725)
Supplement: XML Treatment for Aleuroclava schimae [file zookeys.991.47725-treatment2.xml]

<!DOCTYPE tp:taxon-treatment
  PUBLIC "-//TaxonX//DTD Taxonomic Treatment Publishing DTD v0 20100105//EN" "tax-treatment-NSO.dtd">
<tp:taxon-treatment xmlns:tp="http://www.plazi.org/taxpub"><tp:treatment-meta><kwd-group><label>Taxon classification</label><kwd><named-content xmlns:xlink="http://www.w3.org/1999/xlink" content-type="kingdom">Animalia</named-content></kwd><kwd><named-content xmlns:xlink="http://www.w3.org/1999/xlink" content-type="order">Hemiptera</named-content></kwd><kwd><named-content xmlns:xlink="http://www.w3.org/1999/xlink" content-type="family">Aleyrodidae</named-content></kwd></kwd-group><mixed-citation publication-type="journal"><person-group><name><surname>Wang</surname><given-names>Ji-Rui</given-names></name><name><surname>Xu</surname><given-names>Zhi-Hong</given-names></name><name><surname>Zhou</surname><given-names>Guo-Xin</given-names></name></person-group><article-title>Description of a new species of <italic><tp:taxon-name><tp:taxon-name-part taxon-name-part-type="genus" reg="Aleuroclava">Aleuroclava</tp:taxon-name-part></tp:taxon-name></italic> Singh, 1931 (<tp:taxon-name><tp:taxon-name-part taxon-name-part-type="order">Hemiptera</tp:taxon-name-part></tp:taxon-name>, <tp:taxon-name><tp:taxon-name-part taxon-name-part-type="family">Aleyrodidae</tp:taxon-name-part></tp:taxon-name>) infesting <italic><tp:taxon-name><tp:taxon-name-part taxon-name-part-type="genus" reg="Schima">Schima</tp:taxon-name-part> <tp:taxon-name-part taxon-name-part-type="species" reg="superba">superba</tp:taxon-name-part></tp:taxon-name></italic> from China</article-title><source>Zookeys</source><day>11</day><month>11</month><year>2020</year><volume>991</volume><fpage>121</fpage><lpage>128</lpage><pub-id pub-id-type="doi">10.3897/zookeys.991.47725</pub-id></mixed-citation></tp:treatment-meta><tp:nomenclature><tp:taxon-name><object-id xmlns:xlink="http://www.w3.org/1999/xlink" content-type="arpha" xlink:type="simple">04C1701C-2884-588C-88C1-8724F5D287F8</object-id>
            <tp:taxon-name-part taxon-name-part-type="genus" reg="Aleuroclava">Aleuroclava</tp:taxon-name-part>
            <tp:taxon-name-part taxon-name-part-type="species" reg="schimae">schimae</tp:taxon-name-part>
            <object-id xmlns:xlink="http://www.w3.org/1999/xlink" content-type="zoobank" xlink:type="simple">http://zoobank.org/2A18B6BA-16DC-41CD-834F-FCE9AA22EDB5</object-id>
          </tp:taxon-name><tp:taxon-authority>Wang</tp:taxon-authority><tp:taxon-status xmlns:xlink="http://www.w3.org/1999/xlink" xlink:type="simple">sp. nov.</tp:taxon-status><xref ref-type="fig" rid="F2">Figs 3–8</xref><xref ref-type="fig" rid="F3">, 9–12</xref><xref ref-type="fig" rid="F4">, 13–15</xref><xref ref-type="fig" rid="F5">, 16–18</xref></tp:nomenclature><tp:treatment-sec sec-type="type material" id="SECID0EYJAC"><title>Type material.</title><p><bold><italic>Holotype</italic></bold>: China, Zhejiang, Zhejiang, Chun’an, Thousand Island Lake, 1 puparium on slide, on <italic><tp:taxon-name><tp:taxon-name-part taxon-name-part-type="genus" reg="Schima">Schima</tp:taxon-name-part> <tp:taxon-name-part taxon-name-part-type="species" reg="superba">superba</tp:taxon-name-part></tp:taxon-name></italic>, 6. vi. 2016, <named-content xmlns:xlink="http://www.w3.org/1999/xlink" content-type="dwc:verbatimCoordinates" xlink:type="simple"><named-content content-type="geo-json" specific-use="{&#34;type&#34;:&#34;Point&#34;,&#34;coordinates&#34;:[118.873500,29.520167]}" id="NCID0ERKAC" xlink:type="simple">29°31.21'N, 118°52.41'E</named-content></named-content>, leg. JR Wang. Deposited in the Insect Collections of <named-content xmlns:xlink="http://www.w3.org/1999/xlink" content-type="dwc:institutional_code" xlink:type="simple">ZAFU</named-content>, Lin’an, China. <bold><italic>Paratypes</italic></bold>: Fifty-six, of which 30 puparia on 21 slides, data same as for holotype; Gutianshan Nature Reserve, Zhejiang, Kaihua, 15 puparia on 12 slides, on <italic><tp:taxon-name><tp:taxon-name-part taxon-name-part-type="genus" reg="Schima">Schima</tp:taxon-name-part> <tp:taxon-name-part taxon-name-part-type="species" reg="superba">superba</tp:taxon-name-part></tp:taxon-name></italic>, 28.xiii.2018, <named-content xmlns:xlink="http://www.w3.org/1999/xlink" content-type="dwc:verbatimCoordinates" xlink:type="simple"><named-content content-type="geo-json" specific-use="{&#34;type&#34;:&#34;Point&#34;,&#34;coordinates&#34;:[118.107000,29.252000]}" id="NCID0EMLAC" xlink:type="simple">29°15.12'N, 118°06.42'E</named-content></named-content>, leg. AQ Dai; Zhejiang, Jiangshan, Shuangxikou village, 11 puparia on 10 slides, 30. xiii. 2018, <named-content xmlns:xlink="http://www.w3.org/1999/xlink" content-type="dwc:verbatimCoordinates" xlink:type="simple"><named-content content-type="geo-json" specific-use="{&#34;type&#34;:&#34;Point&#34;,&#34;coordinates&#34;:[118.685833,28.385333]}" id="NCID0EULAC" xlink:type="simple">28°23.12'N, 118°41.15'E</named-content></named-content>, leg. AQ Dai. (<abbrev xmlns:xlink="http://www.w3.org/1999/xlink" content-type="institution" xlink:title="Shanghai Entomological Museum, Chinese Academy of Sciences" id="ABBRID0EZLAC" xlink:type="simple">SEM-CAS</abbrev> 1 paratype, <named-content xmlns:xlink="http://www.w3.org/1999/xlink" content-type="dwc:institutional_code" xlink:type="simple">ZAFU</named-content> 55 paratypes and dry collection).</p><fig id="F2" position="float" orientation="portrait"><object-id xmlns:xlink="http://www.w3.org/1999/xlink" content-type="doi" xlink:type="simple">10.3897/zookeys.991.47725.figures3-8</object-id><object-id xmlns:xlink="http://www.w3.org/1999/xlink" content-type="arpha" xlink:type="simple">648C7725-EAA6-55CC-8FCB-64C06D59A1BA</object-id><label>Figures 3–8.</label><caption><p>Habitus, developmental stages of <italic><tp:taxon-name><tp:taxon-name-part taxon-name-part-type="genus" reg="Aleuroclava">A.</tp:taxon-name-part> <tp:taxon-name-part taxon-name-part-type="species" reg="schimae">schimae</tp:taxon-name-part></tp:taxon-name></italic> sp. nov., on <italic><tp:taxon-name><tp:taxon-name-part taxon-name-part-type="genus" reg="Schima">S.</tp:taxon-name-part> <tp:taxon-name-part taxon-name-part-type="species" reg="superba">superba</tp:taxon-name-part></tp:taxon-name></italic>. <bold>3, 4</bold> puparium, late stage <bold>5</bold> puparium, early stage <bold>6</bold> third instar <bold>7</bold> second instar <bold>8</bold> eggs.</p></caption><graphic xmlns:xlink="http://www.w3.org/1999/xlink" xlink:href="zookeys-991-121-g002.jpg" position="float" orientation="portrait" xlink:type="simple" id="oo_474326.jpg"><uri content-type="original_file" xlink:type="simple">https://binary.pensoft.net/fig/474326</uri></graphic></fig></tp:treatment-sec><tp:treatment-sec sec-type="description" id="SECID0EQNAC"><title>Description.</title><p><bold><italic>Egg</italic></bold> (Fig. <xref ref-type="fig" rid="F2">8</xref>). Fusiform; yellowish, gradually becoming dark brown over time; about 152 µm long, 69 µm wide, found deposited randomly on lower surface of leaves.</p><p><bold><italic><tp:taxon-name><tp:taxon-name-part taxon-name-part-type="genus" reg="Puparium">Puparium</tp:taxon-name-part></tp:taxon-name></italic>.</bold> Covered by a thin layer of white wax (Fig. <xref ref-type="fig" rid="F2">3</xref>); puparium in early stage white (Fig. <xref ref-type="fig" rid="F2">5</xref>), gradually turns black (Figs <xref ref-type="fig" rid="F2">3</xref>, <xref ref-type="fig" rid="F2">4</xref>), about 926–1120 µm long, 763–832 µm wide; elliptical, broadest at the transverse molting suture region; posteriorly horizontal.</p><fig id="F3" position="float" orientation="portrait"><object-id xmlns:xlink="http://www.w3.org/1999/xlink" content-type="doi" xlink:type="simple">10.3897/zookeys.991.47725.figures9-12</object-id><object-id xmlns:xlink="http://www.w3.org/1999/xlink" content-type="arpha" xlink:type="simple">C12273F4-3240-5982-A87C-6C0B6E80C0B0</object-id><label>Figures 9–12.</label><caption><p>Scanning electron microscope (<abbrev xmlns:xlink="http://www.w3.org/1999/xlink" xlink:title="Scanning electron microscope" id="ABBRID0EDPAC" xlink:type="simple">SEM</abbrev>) photographs of <italic><tp:taxon-name><tp:taxon-name-part taxon-name-part-type="genus" reg="Aleuroclava">A.</tp:taxon-name-part> <tp:taxon-name-part taxon-name-part-type="species" reg="schimae">schimae</tp:taxon-name-part></tp:taxon-name></italic> sp. nov. <bold>9</bold> puparium, dorsal view <bold>10</bold> margin <bold>11</bold> vasiform <tp:taxon-name><tp:taxon-name-part taxon-name-part-type="genus" reg="Vasiform"/><tp:taxon-name-part taxon-name-part-type="species" reg="orifice">orifice</tp:taxon-name-part></tp:taxon-name> and operculum <bold>12</bold> third instar nymph.</p></caption><graphic xmlns:xlink="http://www.w3.org/1999/xlink" xlink:href="zookeys-991-121-g003.jpg" position="float" orientation="portrait" xlink:type="simple" id="oo_474327.jpg"><uri content-type="original_file" xlink:type="simple">https://binary.pensoft.net/fig/474327</uri></graphic></fig><p><bold><italic>Margin</italic></bold> (Figs <xref ref-type="fig" rid="F3">10</xref>, <xref ref-type="fig" rid="F4">14</xref>, <xref ref-type="fig" rid="F5">17</xref>). Crenulate, 0.1 mm wide, 23–28 crenulations. Paired anterior and posterior marginal setae 27 and 16 µm long, respectively. Thoracic tracheal pore area slightly recessed and emarginated at margin. <bold><italic>Dorsum</italic>.</bold> Almost flat, slightly raised on abdomen; without tubercles. Submargin demarcated from the dorsal disc by a faint line. Longitudinal moulting suture reaching anterior margin and the transverse moulting suture reaching submargin (Figs <xref ref-type="fig" rid="F4">13</xref>, <xref ref-type="fig" rid="F5">16</xref>). Thoracic and abdominal segment sutures well defined. Middle length of abdominal segment I 53 µm; segment II 47 µm; segments III–VI subequal, 37 µm; segment VII 28 µm long. Geminate pores present (Figs <xref ref-type="fig" rid="F3">9</xref>, <xref ref-type="fig" rid="F4">13</xref>, <xref ref-type="fig" rid="F5">16</xref>). <bold><italic>Chaetotaxy</italic>.</bold> Cephalic, first, eighth abdominal and caudal setae 9, 13, 4 and 47 µm long, respectively. Eighth abdominal setae located below the base of <tp:taxon-name><tp:taxon-name-part taxon-name-part-type="genus" reg="Vasiform"/><tp:taxon-name-part taxon-name-part-type="species" reg="orifice">orifice</tp:taxon-name-part></tp:taxon-name>. Caudal furrow 68 µm long. <bold><italic><tp:taxon-name><tp:taxon-name-part taxon-name-part-type="genus" reg="Vasiform">Vasiform</tp:taxon-name-part> <tp:taxon-name-part taxon-name-part-type="species" reg="orifice">orifice</tp:taxon-name-part></tp:taxon-name></italic></bold> (Figs <xref ref-type="fig" rid="F3">11</xref>, <xref ref-type="fig" rid="F4">15</xref>, <xref ref-type="fig" rid="F5">18</xref>). Cordate to subcircular, slightly longer than wide, 48 µm long, 44 µm wide, lateral margins rounded, basal ends being curved to meet basal margin; operculum cordate, 33 µm long, 29 µm wide, almost covering the <tp:taxon-name><tp:taxon-name-part taxon-name-part-type="genus" reg="Vasiform"/><tp:taxon-name-part taxon-name-part-type="species" reg="orifice">orifice</tp:taxon-name-part></tp:taxon-name> and obscuring the lingula. <bold><italic>Venter</italic>.</bold> Thoracic and caudal tracheal folds discernible (Fig. <xref ref-type="fig" rid="F5">16</xref>). Ventral abdominal setae placed on anterior to vasiform <tp:taxon-name><tp:taxon-name-part taxon-name-part-type="genus" reg="Vasiform"/><tp:taxon-name-part taxon-name-part-type="species" reg="orifice">orifice</tp:taxon-name-part></tp:taxon-name>, 6 µm long, 49 µm apart. Antennae extending near the base of prolegs. <bold><italic>Third instar nymph</italic></bold> (Figs <xref ref-type="fig" rid="F2">6</xref>, <xref ref-type="fig" rid="F3">12</xref>). Light yellow, body transparent, elliptical, about 720 µm long, 540 µm wide; eye spots obvious. <bold><italic>Second instar nymph</italic></bold> (Fig. <xref ref-type="fig" rid="F2">7</xref>): yellowish, elongate-elliptical, about 290 µm long, 170 µm wide; transparent wax secretion along the body margin, about 11 µm wide; eye spots red.</p><fig id="F4" position="float" orientation="portrait"><object-id xmlns:xlink="http://www.w3.org/1999/xlink" content-type="doi" xlink:type="simple">10.3897/zookeys.991.47725.figures13-15</object-id><object-id xmlns:xlink="http://www.w3.org/1999/xlink" content-type="arpha" xlink:type="simple">B3B5AC02-85C4-51EF-BC76-ED899E1887FD</object-id><label>Figures 13–15.</label><caption><p><italic><tp:taxon-name><tp:taxon-name-part taxon-name-part-type="genus" reg="Aleuroclava">Aleuroclava</tp:taxon-name-part> <tp:taxon-name-part taxon-name-part-type="species" reg="schimae">schimae</tp:taxon-name-part></tp:taxon-name></italic>, sp. nov., slide mounted specimen. <bold>13</bold> puparium, dorsal view <bold>14</bold> margin <bold>15</bold> vasiform <tp:taxon-name><tp:taxon-name-part taxon-name-part-type="genus" reg="Vasiform"/><tp:taxon-name-part taxon-name-part-type="species" reg="orifice">orifice</tp:taxon-name-part></tp:taxon-name> and operculum.</p></caption><graphic xmlns:xlink="http://www.w3.org/1999/xlink" xlink:href="zookeys-991-121-g004.jpg" position="float" orientation="portrait" xlink:type="simple" id="oo_474328.jpg"><uri content-type="original_file" xlink:type="simple">https://binary.pensoft.net/fig/474328</uri></graphic></fig></tp:treatment-sec><tp:treatment-sec sec-type="host" id="SECID0EMFAE"><title>Host plant.</title><p><italic><tp:taxon-name><tp:taxon-name-part taxon-name-part-type="genus" reg="Schima">Schima</tp:taxon-name-part> <tp:taxon-name-part taxon-name-part-type="species" reg="superba">superba</tp:taxon-name-part></tp:taxon-name></italic> Gardner &amp; Champ (<tp:taxon-name><tp:taxon-name-part taxon-name-part-type="order">Parietales</tp:taxon-name-part></tp:taxon-name>, <tp:taxon-name><tp:taxon-name-part taxon-name-part-type="family">Theaceae</tp:taxon-name-part></tp:taxon-name>) (Figs <xref ref-type="fig" rid="F1">1</xref>, <xref ref-type="fig" rid="F1">2</xref>).</p></tp:treatment-sec><tp:treatment-sec sec-type="distribution" id="SECID0EPGAE"><title>Distribution.</title><p>China: Zhejiang.</p></tp:treatment-sec><tp:treatment-sec sec-type="biology" id="SECID0EUGAE"><title>Biology.</title><p>Puparia were found on the lower surface of leaves; 10–40 per leaf (Figs <xref ref-type="fig" rid="F1">2</xref>–<xref ref-type="fig" rid="F2">4</xref>); covered by a thin layer of white wax (Fig. <xref ref-type="fig" rid="F2">5</xref>). Exuviae of previous instars were present. No parasitoids and ants were observed.</p></tp:treatment-sec><tp:treatment-sec sec-type="etymology" id="SECID0EGHAE"><title>Etymology.</title><p>The species is named after the host plant, <italic><tp:taxon-name><tp:taxon-name-part taxon-name-part-type="genus" reg="Schima">Schima</tp:taxon-name-part> <tp:taxon-name-part taxon-name-part-type="species" reg="superba">superba</tp:taxon-name-part></tp:taxon-name></italic>.</p></tp:treatment-sec><tp:treatment-sec sec-type="remarks" id="SECID0EXHAE"><title>Remarks.</title><p>Puparia of the new species are elliptical in outline, broad at the transverse moulting suture region, truncate posteriorly (Figs <xref ref-type="fig" rid="F2">3</xref>, <xref ref-type="fig" rid="F2">4</xref>, <xref ref-type="fig" rid="F3">9</xref>, <xref ref-type="fig" rid="F4">13</xref>, <xref ref-type="fig" rid="F5">16</xref>), thoracic tracheal pores recessed, emarginated (Figs <xref ref-type="fig" rid="F3">10</xref>, <xref ref-type="fig" rid="F4">14</xref>, <xref ref-type="fig" rid="F5">17</xref>), transverse moulting suture reaching submargin (Figs <xref ref-type="fig" rid="F4">13</xref>, <xref ref-type="fig" rid="F5">16</xref>), and vasiform <tp:taxon-name><tp:taxon-name-part taxon-name-part-type="genus" reg="Vasiform"/><tp:taxon-name-part taxon-name-part-type="species" reg="orifice">orifice</tp:taxon-name-part></tp:taxon-name> cordate to subcircular, slightly longer than wide.</p><fig id="F5" position="float" orientation="portrait"><object-id xmlns:xlink="http://www.w3.org/1999/xlink" content-type="doi" xlink:type="simple">10.3897/zookeys.991.47725.figures16-18</object-id><object-id xmlns:xlink="http://www.w3.org/1999/xlink" content-type="arpha" xlink:type="simple">3695210F-E677-5FAD-A1BF-E4C1DA8A26D6</object-id><label>Figures 16–18.</label><caption><p><italic><tp:taxon-name><tp:taxon-name-part taxon-name-part-type="genus" reg="Aleuroclava">Aleuroclava</tp:taxon-name-part> <tp:taxon-name-part taxon-name-part-type="species" reg="schimae">schimae</tp:taxon-name-part></tp:taxon-name></italic> sp. nov., holotype puparium, China, Zhejiang. <bold>16</bold> puparium, dorsal (right) and ventral (left) views <bold>17</bold> margin <bold>18</bold> vasiform <tp:taxon-name><tp:taxon-name-part taxon-name-part-type="genus" reg="Vasiform"/><tp:taxon-name-part taxon-name-part-type="species" reg="orifice">orifice</tp:taxon-name-part></tp:taxon-name>.</p></caption><graphic xmlns:xlink="http://www.w3.org/1999/xlink" xlink:href="zookeys-991-121-g005.jpg" position="float" orientation="portrait" xlink:type="simple" id="oo_474329.jpg"><uri content-type="original_file" xlink:type="simple">https://binary.pensoft.net/fig/474329</uri></graphic></fig><p><tp:taxon-name><tp:taxon-name-part taxon-name-part-type="genus" reg="Puparium">Puparium</tp:taxon-name-part></tp:taxon-name> of <italic><tp:taxon-name><tp:taxon-name-part taxon-name-part-type="genus" reg="Aleuroclava">A.</tp:taxon-name-part> <tp:taxon-name-part taxon-name-part-type="species" reg="schimae">schimae</tp:taxon-name-part></tp:taxon-name></italic> sp. nov. resembles that of <italic><tp:taxon-name><tp:taxon-name-part taxon-name-part-type="genus" reg="Aleuroclava">A.</tp:taxon-name-part> <tp:taxon-name-part taxon-name-part-type="species" reg="tianmuensis">tianmuensis</tp:taxon-name-part></tp:taxon-name></italic> in body shape, size and colour, but differs in having horizontal posterior end (curved in <italic><tp:taxon-name><tp:taxon-name-part taxon-name-part-type="genus" reg="Aleuroclava">A.</tp:taxon-name-part> <tp:taxon-name-part taxon-name-part-type="species" reg="tianmuensis">tianmuensis</tp:taxon-name-part></tp:taxon-name></italic>), and in lacking median tubercles on abdominal segments II-VI. It differs from <italic><tp:taxon-name><tp:taxon-name-part taxon-name-part-type="genus" reg="Aleuroclava">Aleuroclava</tp:taxon-name-part> <tp:taxon-name-part taxon-name-part-type="species" reg="similis">similis</tp:taxon-name-part></tp:taxon-name></italic> (Takahashi) in colour of puparium, and from <italic><tp:taxon-name><tp:taxon-name-part taxon-name-part-type="genus" reg="Aleuroclava">A.</tp:taxon-name-part> <tp:taxon-name-part taxon-name-part-type="species" reg="trivandricus">trivandricus</tp:taxon-name-part></tp:taxon-name></italic> Dubey &amp; Sundararaj in colour and thoracic tracheal pores not deeply inset at the margin. It also differs from <italic><tp:taxon-name><tp:taxon-name-part taxon-name-part-type="genus" reg="Aleuroclava">A.</tp:taxon-name-part> <tp:taxon-name-part taxon-name-part-type="species" reg="hikosanensis">hikosanensis</tp:taxon-name-part></tp:taxon-name></italic> (Takahashi) from the characteristic of the median area of each abdominal segment.</p></tp:treatment-sec><tp:treatment-sec><!--Section generated to contain objects referenced in tp:taxon-treatment.--><fig id="F1" position="float" orientation="portrait"><object-id xmlns:xlink="http://www.w3.org/1999/xlink" content-type="doi" xlink:type="simple">10.3897/zookeys.991.47725.figures1-2</object-id><object-id xmlns:xlink="http://www.w3.org/1999/xlink" content-type="arpha" xlink:type="simple">92F5938E-9FCF-54E0-9003-06841DB10D60</object-id><label>Figures 1–2.</label><caption><p>Leaves of host plant <italic><tp:taxon-name><tp:taxon-name-part taxon-name-part-type="genus" reg="Schima">Schima</tp:taxon-name-part> <tp:taxon-name-part taxon-name-part-type="species" reg="superba">superba</tp:taxon-name-part></tp:taxon-name></italic> infested by <italic><tp:taxon-name><tp:taxon-name-part taxon-name-part-type="genus" reg="Aleuroclava">A.</tp:taxon-name-part> <tp:taxon-name-part taxon-name-part-type="species" reg="schimae">schimae</tp:taxon-name-part></tp:taxon-name></italic> sp. nov.</p></caption><graphic xmlns:xlink="http://www.w3.org/1999/xlink" xlink:href="zookeys-991-121-g001.jpg" position="float" orientation="portrait" xlink:type="simple" id="oo_474325.jpg"><uri content-type="original_file" xlink:type="simple">https://binary.pensoft.net/fig/474325</uri></graphic></fig></tp:treatment-sec></tp:taxon-treatment>
